# Supplementary material for: Newly Developed Restorer Lines of Sorghum [Sorghum bicolor (L.) Moench] Resistant to Greenbug
Source: Plants (Basel). 2024 Jan 31;13(3):425. doi: 10.3390/plants13030425 (PMC10857335; doi:10.3390/plants13030425)
Supplement: Supplementary file 1 [file plants-13-00425-s001.zip]

Archive with 1 entries (1 files):
- plants-2818018-supplementary.pdf
